# Supplementary material for: Analysis of Crossover Events and Allele Segregation Distortion in Interspecific Citrus Hybrids by Single Pollen Genotyping
Source: Front Plant Sci. 2020 May 25;11:615. doi: 10.3389/fpls.2020.00615 (PMC7261893; doi:10.3389/fpls.2020.00615)
Supplement: Supplementary file 1 [file Table_1.XLSX]

## Sheet: CSO pollen nuclei
Supplementary Table 1: Genotyping of `CSO´ haploid pollen nuclei with SSR and SNP markers distributed across the nine linkage groups of reference clementine genetic map.
	LG1			LG2				LG3			LG4			LG5		LG5	LG5	LG6	LG6	LG6	LG7	LG7	LG7	LG7	LG8	LG8	LG8	LG9	LG9	LG9
Centromere position (cM)*	60.66			56.87				90.59			16.14			23.12				6.2			96.43				54.21			52.16
Locus	CIBE6147	CIBE5720	TAA15	2P21022555	CX6F23	CIC3712-01	TAA41	MEST256	3P35931624	TC01	C4P5278891	CI03G05	CI03D12a	MEST15	MEST88	mCrCIR06A12	mCrCIR07E12	MEST191	MEST488	CIBE6256	MEST107	MEST202	CIC3674-02	CI07C07	mCrCIR07B05	CIC1208-01	mCrCIR02G02	CI02B07	CIC5087-02	MEST308
Location (cM)**	14.39	58.44	115.9	57	59.35	114.51	160.74	17.02	95.1	109.67	18.45	75.07	90.06	16.21	57.05	93.2	95.43	10.79	68.39	84.49	8.89	20.6	23.56	98.01	33.17	57.78	59.15	0.01	15.88	50.41
CSO	204-212	325-341	189-192	AG	155-162	AC	148-154	210-225	GA	333-352	AG	199-226	251-261	174-192	112-118	95-102	118-124	241-244	126-140	176-190	175-182	157-169	AG	227-240	202-222	AG	112-122	160-162	AT	241-260
CSO P-1	204	325	189	A	155	A	154	-	G	-	G	-	251	174	118	102	124	244	140	190	182	157	A	240	-	G	112	-	T	-
CSO P-2	204	325	-	A	155	A	154	225	A	333	G	199	261	192	-	95	-	-	126	176	175	157	-	-	202	A	122	162	A	260
CSO P-3	204	341	189	G	155	C	148	210	G	352	A	199	261	-	112	95	118	241	140	176	175	157	G	227	222	G	112	160	T	241
CSO P-4	212	341	192	A	162	C	148	210	G	352	A	199	261	-	118	102	124	241	140	176	182	157	A	227	202	A	122	160	T	241
CSO P-5	204	325	189	A	162	C	148	210	A	352	A	226	251	192	112	95	118	241	126	190	175	169	G	227	202	A	122	162	A	260
CSO P-6	212	341	192	G	162	C	154	210	A	352	G	199	261	192	112	102	124	244	126	190	182	157	A	240	202	A	122	162	A	260
CSO P-7	212	325	189	G	162	C	148	210	G	333	A	226	251	174	112	95	118	244	126	190	182	157	A	227	222	A	112	160	T	260
CSO P-8	204	341	189	G	162	C	154	210	G	352	A	226	251	192	118	95	118	244	-	190	175	169	G	240	202	A	122	162	A	260
CSO P-9	204	325	189	G	162	C	148	210	G	333	G	199	261	174	112	102	124	241	140	176	175	157	A	240	202	A	122	162	A	241
CSO P-10	-	341	189	G	162	A	154	210	G	333	A	226	251	174	112	102	124	244	126	190	182	157	A	227	202	G	112	162	A	241
CSO P-11	204	325	192	G	162	C	148	210	G	352	G	199	251	174	112	-	-	244	140	-	175	169	G	240	222	G	112	162	T	241
CSO P-12	204	341	192	A	162	A	154	225	A	352	G	226	251	192	112	95	118	244	126	176	175	169	G	240	202	A	122	160	T	241
CSO P-13	204	325	192	G	162	C	148	225	G	333	G	226	251	192	118	102	124	244	126	176	182	157	A	240	222	G	112	162	A	260
CSO P-14	204	325	192	G	162	-	154	210	A	333	A	199	251	192	112	102	118	241	126	190	175	169	G	227	202	G	112	162	-	260
CSO P-15	212	325	189	A	155	A	154	225	A	352	A	199	261	192	118	95	118	241	140	190	182	157	A	227	202	A	122	160	T	260
CSO P-16	204	325	192	A	155	A	154	210	-	-	G	226	251	192	112	95	118	244	126	190	175	-	G	240	222	A	122	160	T	241
CSO P-17	212	325	192	G	162	A	154	-	-	-	A	-	251	192	118	102	124	-	-	-	182	-	A	227	-	A	122	160	T	241
CSO P-18	212	325	189	G	155	C	148	210	G	352	A	199	251	174	112	102	124	-	-	-	175	-	G	227	222	G	112	162	A	260
CSO P-19	212	341	192	A	155	A	148	210	A	352	G	226	-	192	112	95	118	241	126	190	-	169	G	240	202	G	R	160	T	241
CSO P-20	204	325	192	-	155	A	148	225	A	352	A	226	261	192	112	95	118	241	140	176	182	157	A	227	222	G	112	160	T	241
CSO P-21	204	341	192	G	162	C	154	210	G	333	G	226	261	192	112	95	118	241	126	190	182	169	G	240	202	A	112	162	A	260
CSO P-22	212	341	189	G	162	-	154	225	G	352	A	226	251	174	118	102	118	241	126	190	175	169	G	227	222	G	112	162	-	260
CSO P-23	212	325	189	G	162	A	154	210	A	333	A	199	261	174	112	95	118	241	140	190	182	157	A	227	202	A	122	160	T	241
CSO P-24	204	341	189	G	162	C	154	225	A	333	A	-	-	174	118	102	124	241	126	176	175	169	G	227	202	A	122	162	A	241
CSO P-25	212	341	189	A	155	C	148	225	G	333	A	199	261	174	112	102	124	241	140	190	182	169	G	227	222	G	112	160	T	241
CSO P-26	204	325	189	A	162	A	148	210	G	333	A	199	261	192	112	95	118	244	126	190	175	157	A	227	202	G	112	162	T	241
CSO P-27	212	325	189	A	155	A	154	225	G	352	A	226	251	192	112	102	124	241	140	176	182	157	G	240	222	A	122	162	A	260
CSO P-28	212	325	189	G	162	C	154	210	A	352	G	199	261	174	118	102	124	241	126	190	182	157	G	240	202	G	112	162	A	260
CSO P-29	212	325	189	G	155	C	148	225	G	352	G	226	251	192	112	95	118	241	126	190	182	157	A	240	222	G	112	162	-	260
CSO P-30	204	325	189	G	162	C	148	210	A	352	G	226	251	174	112	95	118	241	126	190	175	169	G	240	222	G	112	160	T	260
CSO P-31	204	341	189	G	162	A	154	225	A	352	A	199	261	174	118	102	124	244	126	176	175	169	G	227	222	G	-	162	T	241
CSO P-32	212	341	189	A	155	A	148	225	A	333	A	226	251	174	112	102	124	244	126	190	182	157	A	227	222	G	112	162	A	260
CSO P-33	212	325	189	G	162	C	154	225	A	333	A	199	261	192	112	95	118	244	140	176	175	169	G	227	222	A	122	162	A	260
CSO P-34	212	341	192	A	162	A	154	225	A	333	G	199	261	192	112	102	124	244	126	190	175	169	G	240	202	G	112	160	A	260
CSO P-35	212	325	189	G	162	C	148	210	A	352	A	226	251	174	112	102	124	244	140	176	175	169	G	227	202	A	122	160	T	241
CSO P-36	212	325	189	G	155	C	154	210	A	333	A	199	261	174	112	95	118	244	140	176	182	157	A	227	202	G	112	162	A	260
CSO P-37	212	341	189	G	155	C	154	210	A	352	G	199	261	174	118	102	124	244	140	176	175	169	G	240	202	A	122	160	T	241
CSO P-38	204	325	189	A	155	A	154	225	G	333	G	199	261	174	112	95	118	244	140	190	182	157	A	240	202	A	122	160	T	241
CSO P-39	204	341	189	G	162	C	148	225	G	352	A	226	251	192	112	95	118	244	126	190	175	169	G	227	222	G	112	160	T	241
CSO P-40	212	341	192	G	155	C	148	210	G	333	A	226	251	-	112	95	118	241	126	176	182	169	G	227	202	A	122	162	A	260
CSO P-41	212	325	192	G	162	C	154	225	A	333	G	199	251	192	118	102	124	241	140	176	175	169	G	240	202	A	122	162	A	260
CSO P-42	212	341	189	G	155	C	148	210	G	333	A	226	261	192	112	102	124	244	126	176	175	169	G	227	202	G	112	160	T	241
CSO P-43	204	341	192	G	162	C	154	210	A	333	G	199	251	174	118	95	118	244	126	190	175	157	A	240	222	G	112	162	A	260
CSO P-44	212	325	189	G	162	C	154	225	G	333	G	226	261	192	118	102	124	244	140	190	182	157	A	240	222	G	112	162	A	260
CSO P-45	204	325	189	G	162	C	154	210	G	352	G	199	251	174	112	95	118	241	140	190	182	157	A	240	222	G	112	160	A	241
CSO P-46	212	341	189	G	162	C	154	210	A	352	G	199	261	192	118	95	118	241	140	190	182	157	A	240	202	A	122	160	T	241
CSO P-47	212	341	192	G	162	C	148	225	G	333	G	226	251	192	118	102	124	244	126	190	182	157	A	240	202	A	122	160	T	260
CSO P-48	212	325	192	A	162	C	148	225	A	333	A	226	251	192	112	95	118	241	140	190	175	169	G	227	202	A	122	160	T	260
*Centromere location derived from reference genetic mapping of centromeres data (Aleza et al., 2015)
**Locus location in cM derived from reference genetic map data (Ollitrault et al., 2012a)

## Sheet: RTO progeny
Supplementary Table 2: Genotyping of `RTO´ diploid progeny with SSR and SNP markers distributed across the nine linkage groups of reference clementine genetic map.
	LG1						LG2								LG3						LG4		LG4				LG5								LG6						LG7								LG8
Centromere position (cM)*	60.66						56.87								90.59						16.14						23.12								6.2						96.43								54.21
Locus	CIBE6147		CIBE5720		TAA15		2P21022555		CX6F23		CIC3712-01		TAA41		MEST256		3P35931624		TC01		C4P5278891		CI03G05		CI03D12a		MEST15		MEST488		mCrCIR06A12		mCrCIR07E12		MEST191		MEST488		CIBE6256		MEST107		MEST202		CIC3674-02		CI07C07		mCrCIR07B05
Location (cM)**	14.39		58.44		115.9		57		59.35		114.51		160.74		17.02		95.1		109.67		18.45		75.07		90.06		16.21		68.39		93.2		95.43		10.79		68.39		84.49		8.89		20.6		23.56		98.01		33.17
Genotype	RTO	CSO	RTO	CSO	RTO	CSO	RTO	CSO	RTO	CSO	RTO	CSO	RTO	CSO	RTO	CSO	RTO	CSO	RTO	CSO	RTO	CSO	RTO	CSO	RTO	CSO	RTO	CSO	RH	CSO	RTO	CSO	RTO	CSO	RTO	CSO	RTO	CSO	RTO	CSO	RTO	CSO	RTO	CSO	RTO	CSO	RTO	CSO	RTO
RTO	206-206	-	329-337	-	204-204	-	GG	-	162-168	-	CC	-	154-160	-	225-225	-	GG	-	333-342	-	GG	-	226-226	-	280-280	-	189-189	-	126-126	-	95-95	-	118-118	-	235-241	-	126-126	-	174-192	-	175-175	-	169-172	-	GG	-	238-240	-	220-222
CSO	-	204-212	-	325-341	-	189-192	-	AG	-	155-162	-	AC	-	148-154	-	210-225	-	GA	-	333-352	-	AG	-	199-226	-	251-261	-	174-192	-	126-140	-	95-102	-	118-124	-	241-244	-	126-140	-	176-190	-	175-182	-	157-169	-	AG	-	227-240	-
RTSO-01	206	204	329	325	204	189	G	G	168	162	C	A	154	154	225	210	G	G	342	333	G	A	226	226	280	261	189	174	126	140	95	102	118	124	241	241	126	140	192	176	175	182	172	157	G	A	238	227	220
RTSO-02	206	204	337	325	204	189	G	G	168	162	C	C	160	148	225	225	G	G	342	352	G	A	226	226	280	251	189	174	126	126	95	95	118	118	241	244	126	126	174	190	175	182	169	157	G	A	238	227	220
RTSO-03	206	212	329	341	204	192	G	G	168	162	C	A	160	154	225	225	G	A	333	352	G	G	226	226	280	251	189	174	126	140	95	102	118	124	235	244	126	140	174	176	175	182	172	157	G	A	240	240	220
RTSO-04	206	204	337	325	204	189	G	G	168	162	C	A	160	154	225	225	G	G	333	352	G	A	226	226	280	251	189	192	126	126	95	95	118	118	241	244	126	126	192	190	175	182	169	157	G	A	238	227	222
RTSO-05	206	212	329	341	204	192	G	G	168	162	C	C	160	148	225	210	G	A	333	352	G	A	226	226	280	261	189	192	126	126	95	95	118	118	241	244	126	126	174	176	175	182	172	157	G	A	238	227	220
RTSO-06	206	212	329	341	204	189	G	A	168	155	C	A	154	154	225	225	G	G	333	333	G	A	226	226	280	251	189	174	126	140	95	102	118	124	235	241	126	140	174	176	175	182	172	157	G	A	238	227	222
RTSO-07	206	212	337	325	204	189	G	G	168	162	C	C	154	148	225	210	G	G	333	333	G	G	226	199	280	261	189	174	126	126	95	95	118	118	241	244	126	126	192	190	175	182	172	157	G	A	240	240	222
RTSO-08	206	212	337	341	204	192	G	G	168	162	C	C	154	148	225	225	G	A	342	333	G	A	226	226	280	251	189	192	126	140	95	102	118	124	241	241	126	140	192	176	175	182	172	157	G	A	240	227	222
RTSO-09	206	204	337	325	204	192	G	G	168	162	C	C	160	148	225	210	G	G	333	333	G	A	226	226	280	251	189	192	126	126	95	102	118	124	235	244	126	126	192	190	175	182	169	157	G	A	240	227	222
RTSO-10	206	212	337	325	204	192	G	G	162	162	C	C	160	154	225	210	G	A	333	352	G	A	226	199	280	261	189	192	126	126	95	95	118	118	241	244	126	126	192	176	175	182	172	157	G	A	238	227	222
RTSO-11	206	204	329	341	204	192	G	G	168	162	C	C	154	154	225	225	G	G	333	333	G	A	226	199	280	251	189	192	126	126	95	102	118	124	241	241	126	126	174	190	175	182	172	157	G	A	238	227	220
RTSO-12	206	204	329	325	204	189	G	G	162	162	C	C	154	148	225	225	G	G	342	333	G	G	226	199	280	261	189	192	126	126	95	102	118	124	241	244	126	126	174	190	175	182	169	157	G	A	238	240	222
RTSO-13	206	204	329	325	204	192	G	G	168	162	C	A	154	148	225	225	G	G	342	333	G	G	226	199	280	261	189	192	126	140	95	95	118	118	235	241	126	140	174	176	175	182	169	157	G	A	240	240	222
RTSO-14	206	204	329	325	204	189	G	G	162	162	C	A	160	148	225	210	G	A	333	352	G	A	226	199	280	261	189	174	126	126	95	102	118	124	241	241	126	126	192	190	175	182	169	157	G	A	240	227	220
RTSO-15	206	212	329	341	204	192	G	G	162	162	C	C	160	154	225	225	G	A	333	352	G	G	226	199	280	261	189	174	126	140	95	102	118	118	241	244	126	140	174	176	175	182	169	157	G	A	240	240	222
RTSO-16	206	204	337	325	204	192	G	G	162	162	C	A	160	148	225	225	G	A	333	352	G	G	226	199	280	261	189	174	126	140	95	95	118	118	235	241	126	140	192	176	175	182	172	157	G	A	238	240	220
RTSO-17	206	204	337	325	204	192	G	G	162	162	C	C	154	148	225	210	G	G	333	333	G	A	226	199	280	261	189	174	126	126	95	95	118	118	241	244	126	126	192	190	175	182	169	157	G	A	240	227	222
RTSO-18	206	204	337	325	204	189	G	G	162	162	C	C	154	148	225	225	G	G	333	333	G	G	226	199	280	261	189	192	126	140	95	95	118	118	241	241	126	140	174	190	175	182	172	157	G	A	240	240	220
RTSO-19	206	204	337	325	204	192	G	G	168	162	C	A	154	148	225	210	G	A	342	352	G	G	226	199	280	261	189	192	126	126	95	102	118	124	241	241	126	126	174	190	175	182	169	157	G	A	240	240	220
RTSO-20	206	212	329	325	204	192	G	A	168	155	C	C	160	148	225	210	G	A	342	352	G	G	226	226	280	251	189	174	126	126	95	102	118	124	235	241	126	126	192	190	175	182	169	157	G	A	238	240	220
RTSO-21	206	212	337	341	204	192	G	G	162	162	C	C	154	154	225	225	G	G	333	333	G	G	226	199	280	261	189	174	126	140	95	102	118	124	235	241	126	140	192	190	175	182	172	157	G	A	240	240	220
RTSO-22	206	212	329	325	204	189	G	G	162	162	C	A	154	154	225	225	G	G	333	333	G	G	226	199	280	261	189	192	126	126	95	95	118	118	241	244	126	126	174	190	175	182	172	157	G	A	240	240	220
RTSO-23	206	204	329	341	204	192	G	G	162	162	C	C	154	148	225	210	G	G	333	333	G	G	226	199	280	261	189	174	126	140	95	102	118	124	241	241	126	140	174	176	175	182	172	157	G	A	238	240	222
RTSO-24	206	204	329	325	204	189	G	G	168	162	C	C	160	148	225	210	G	G	342	333	G	G	226	226	280	251	189	174	126	140	95	102	118	124	235	241	126	140	174	176	175	182	169	157	G	A	240	240	220
RTSO-25	206	212	337	341	204	189	G	G	162	162	C	C	160	148	225	225	G	A	333	352	G	G	226	226	280	251	189	192	126	126	95	102	118	124	241	244	126	126	174	190	175	182	169	157	G	A	238	240	220
RTSO-26	206	212	337	341	204	189	G	G	162	162	C	C	160	148	225	225	G	A	333	333	G	G	226	199	280	261	189	192	126	140	95	95	118	118	241	241	126	140	192	176	175	182	169	157	G	A	238	240	220
RTSO-27	206	212	329	341	204	192	G	G	162	162	C	C	160	148	225	210	G	A	333	352	G	A	226	226	280	251	189	174	126	126	95	102	118	124	235	244	126	126	174	190	175	182	172	157	G	A	240	227	220
RTSO-28	206	212	329	341	204	192	G	G	168	162	C	C	154	154	225	225	G	G	333	352	G	A	226	199	280	261	189	174	126	126	95	102	118	124	241	241	126	126	174	176	175	182	169	157	G	A	238	227	222
RTSO-29	206	212	329	341	204	192	G	G	168	162	C	C	160	148	225	210	G	G	333	333	G	A	226	226	280	251	189	192	126	140	95	102	118	124	235	241	126	140	174	176	175	175	169	157	G	A	238	227	220
RTSO-30	206	212	329	341	204	189	G	G	162	162	C	C	160	148	225	225	G	G	342	333	G	G	226	226	280	251	189	192	126	126	95	95	118	118	235	241	126	126	174	176	175	182	172	157	G	A	238	240	220
RTSO-31	206	204	337	325	204	189	G	G	162	162	C	C	154	148	225	225	G	A	333	352	G	A	226	226	280	251	189	174	126	140	95	102	118	124	235	241	126	140	174	176	175	182	169	157	G	A	238	227	222
RTSO-32	206	204	337	341	204	192	G	G	168	162	C	C	154	148	225	210	G	A	342	352	G	A	226	226	280	251	189	192	126	140	95	102	118	124	241	244	126	140	192	190	175	182	169	157	G	A	240	227	220
RTSO-33	206	212	329	341	204	189	G	G	162	162	C	C	160	148	225	210	G	A	333	352	G	G	226	226	280	251	189	192	126	126	95	102	118	124	241	244	126	126	174	190	175	182	169	157	G	A	240	240	220
RTSO-34	206	212	337	341	204	192	G	G	168	162	C	C	160	154	225	225	G	G	333	352	G	G	226	226	280	251	189	174	126	140	95	95	118	118	241	241	126	140	192	176	175	182	172	157	G	A	240	240	220
RTSO-35	206	204	337	341	204	189	G	G	168	162	C	C	154	154	225	210	G	G	333	333	G	A	226	199	280	261	189	174	126	126	95	95	118	118	241	244	126	126	174	176	175	182	169	157	G	A	238	227	222
RTSO-36	206	204	337	341	204	189	G	G	168	162	C	C	154	154	225	210	G	G	333	333	G	A	226	199	280	261	189	174	126	126	95	95	118	118	241	244	126	126	174	176	175	182	169	157	G	A	238	227	222
RTSO-37	206	204	337	341	204	189	G	G	168	162	C	A	160	154	225	225	G	G	342	333	G	A	226	226	280	251	189	192	126	140	95	102	118	118	235	241	126	140	192	176	175	182	169	157	G	A	238	227	222
RTSO-38	206	212	329	341	204	189	G	G	168	162	C	C	154	148	225	225	G	A	342	352	G	A	226	199	280	261	189	174	126	126	95	102	118	124	241	244	126	126	192	190	175	182	172	157	G	A	238	227	220
RTSO-39	206	204	329	341	204	192	G	G	162	162	C	C	154	148	225	225	G	G	342	333	G	A	226	226	280	251	189	174	126	126	95	95	118	118	235	244	126	126	192	190	175	175	172	157	G	A	238	227	222
RTSO-40	206	204	329	325	204	192	G	G	168	162	C	C	160	148	225	210	G	A	342	352	G	A	226	199	280	261	189	174	126	126	95	95	118	118	235	241	126	126	174	190	175	182	169	157	G	A	240	227	222
RTSO-41	206	212	329	325	204	192	G	G	168	162	C	C	154	148	225	225	G	A	333	352	G	A	226	199	280	261	189	174	126	126	95	102	118	124	235	241	126	126	174	190	175	182	169	157	G	A	240	227	220
RTSO-42	206	204	337	325	204	192	G	G	168	162	C	C	154	154	225	225	G	A	342	352	G	A	226	226	280	251	189	174	126	140	95	102	118	124	235	241	126	140	192	176	175	182	169	157	G	A	238	227	220
RTSO-43	206	212	329	325	204	192	G	A	168	155	C	A	154	148	225	210	G	A	342	352	G	A	226	226	280	251	189	192	126	126	95	95	118	118	235	241	126	126	192	190	175	182	172	157	G	A	238	227	220
RTSO-44	206	204	337	325	204	192	G	G	168	162	C	A	154	154	225	210	G	G	333	333	G	A	226	226	280	251	189	174	126	140	95	102	118	124	241	244	126	140	174	190	175	182	169	157	G	A	240	227	220
RTSO-45	206	212	329	341	204	192	G	G	162	162	C	C	154	154	225	210	G	G	333	333	G	G	226	199	280	261	189	174	126	140	95	102	118	124	235	244	126	140	174	176	175	182	172	157	G	A	240	240	222
RTSO-46	206	204	329	325	204	192	G	G	168	162	C	C	160	154	225	210	G	A	342	352	G	A	226	199	280	261	189	174	126	140	95	95	118	118	241	241	126	140	192	176	175	182	172	157	G	A	238	227	220
RTSO-47	206	204	329	325	204	192	G	A	162	155	C	C	154	148	225	210	G	A	342	352	G	A	226	226	280	251	189	174	126	126	95	102	118	118	241	244	126	126	174	190	175	182	169	157	G	A	238	227	220
RTSO-48	206	212	329	341	204	192	G	G	168	162	C	A	160	154	225	225	G	G	342	333	G	A	226	199	280	261	189	192	126	140	95	102	118	124	235	244	126	140	192	176	175	182	172	157	G	A	240	227	220
RTSO-49	206	212	337	325	204	189	G	A	168	155	C	A	160	154	225	210	G	A	342	352	G	A	226	199	280	261	189	192	126	140	95	95	118	118	241	241	126	140	192	176	175	182	172	157	G	A	238	227	220
RTSO-50	206	204	329	341	204	192	G	G	168	155	C	C	160	154	225	210	G	G	342	333	G	G	226	199	280	261	189	192	126	140	95	102	118	124	235	241	126	140	192	190	175	182	169	157	G	A	240	240	220
RTSO-51	206	212	337	325	204	189	G	G	162	162	C	C	154	148	225	225	G	G	333	352	G	G	226	199	280	261	189	192	126	126	95	95	118	118	235	244	126	126	192	190	175	182	172	157	G	A	238	240	220
RTSO-52	206	212	329	325	204	192	G	G	162	162	C	C	160	148	225	210	G	A	333	352	G	G	226	199	280	261	189	174	126	126	95	102	118	124	235	244	126	126	174	190	175	175	169	157	G	A	240	227	220
RTSO-53	206	204	337	341	204	192	G	G	168	162	C	C	154	154	225	210	G	A	342	352	G	A	226	199	280	261	189	174	126	126	95	102	118	124	235	244	126	126	174	190	175	182	172	157	G	A	238	227	222
RTSO-54	206	212	329	341	204	189	G	A	168	155	C	A	160	148	225	225	G	A	342	352	G	A	226	226	280	251	189	192	126	126	95	95	118	118	235	241	126	126	174	190	175	182	172	157	G	A	238	227	220
RTSO-55	206	204	329	341	204	189	G	G	162	162	C	A	154	154	225	225	G	G	333	333	G	A	226	226	280	251	189	174	126	126	95	102	118	118	241	244	126	126	174	190	175	182	172	157	G	A	240	227	220
RTSO-56	206	212	329	325	204	189	G	G	162	162	C	C	154	148	225	210	G	A	333	352	G	G	226	199	280	261	189	174	126	140	95	95	118	118	235	241	126	140	174	176	175	182	172	157	G	A	240	240	220
RTSO-57	206	204	329	325	204	189	G	G	162	155	C	C	154	154	225	210	G	G	342	333	G	G	226	226	280	251	189	192	126	140	95	102	118	124	235	244	126	140	192	176	175	182	172	157	G	A	238	240	220
RTSO-58	206	212	337	341	204	192	G	G	162	162	C	C	154	148	225	225	G	G	333	333	G	G	226	199	280	261	189	192	126	126	95	95	118	118	241	244	126	126	174	176	175	182	169	157	G	A	240	240	222
RTSO-59	206	204	329	341	204	189	G	G	168	155	C	C	160	148	225	210	G	G	333	352	G	A	226	226	280	251	189	174	126	140	95	102	118	124	241	241	126	140	192	190	175	182	172	157	G	A	240	227	220
RTSO-60	206	204	329	341	204	189	G	G	168	162	C	C	154	148	225	225	G	G	342	333	G	G	226	226	280	251	189	174	126	126	95	102	118	124	235	241	126	126	174	176	175	182	172	157	G	A	240	240	222
RTSO-61	206	204	337	325	204	192	G	G	162	162	C	C	160	154	225	225	G	G	342	333	G	A	226	226	280	251	189	192	126	126	95	95	118	118	241	244	126	126	174	190	175	182	169	157	G	A	240	227	222
RTSO-62	206	212	337	341	204	189	G	G	168	162	C	C	154	148	225	225	G	G	342	333	G	A	226	226	280	251	189	174	126	126	95	102	118	124	241	241	126	126	192	190	175	182	169	157	G	A	238	227	222
RTSO-63	206	212	329	325	204	189	G	G	168	155	C	C	160	154	225	210	G	G	342	352	G	A	226	199	280	261	189	192	126	140	95	95	118	118	235	241	126	140	192	190	175	182	169	157	G	A	240	227	222
RTSO-64	206	212	329	341	204	189	G	G	168	162	C	A	160	154	225	225	G	G	333	333	G	G	226	199	280	261	189	174	126	140	95	95	118	118	235	241	126	140	174	176	175	182	172	157	G	A	238	240	220
RTSO-65	206	212	337	325	204	189	G	G	162	162	C	A	160	154	225	210	G	A	342	352	G	A	226	226	280	251	189	174	126	126	95	102	118	124	235	244	126	126	192	190	175	182	172	157	G	A	240	227	220
RTSO-66	206	212	337	325	204	192	G	G	162	162	C	C	160	148	225	225	G	G	342	333	G	A	226	199	280	261	189	192	126	140	95	95	118	118	235	241	126	140	174	176	175	182	169	157	G	A	240	227	220
RTSO-67	206	212	337	341	204	192	G	G	162	155	C	C	154	148	225	210	G	G	342	333	G	A	226	199	280	261	189	192	126	126	95	95	118	118	241	244	126	126	174	190	175	182	172	157	G	A	240	227	220
RTSO-68	206	212	337	325	204	192	G	G	162	162	C	A	154	148	225	210	G	A	342	352	G	G	226	226	280	251	189	174	126	140	95	95	118	118	241	241	126	140	174	176	175	182	172	157	G	A	238	240	222
RTSO-69	206	212	329	341	204	189	G	G	168	162	C	C	154	148	225	210	G	A	342	352	G	G	226	199	280	261	189	192	126	140	95	102	118	124	241	241	126	140	192	190	175	182	169	157	G	G	240	240	220
RTSO-70	206	204	329	325	204	189	G	G	168	155	C	C	160	148	225	225	G	G	333	333	G	G	226	226	280	251	189	174	126	126	95	95	118	118	241	241	126	126	192	190	175	182	169	157	G	A	238	240	220
RTSO-71	206	212	337	325	204	192	G	G	162	162	C	C	160	148	225	225	G	G	342	333	G	A	226	199	280	261	189	192	126	126	95	95	118	118	241	241	126	126	174	190	175	182	169	157	G	A	240	227	220
RTSO-72	206	212	329	325	204	189	G	G	162	162	C	C	154	148	225	210	G	G	333	333	G	A	226	199	280	261	189	174	126	126	95	102	118	124	241	241	126	126	174	190	175	182	169	157	G	A	240	227	220
RTSO-73	206	212	329	341	204	189	G	G	168	162	C	C	160	148	225	210	G	A	333	352	G	A	226	226	280	251	189	174	126	126	95	102	118	124	241	244	126	126	192	190	175	182	172	157	G	A	240	227	220
RTSO-74	206	212	329	341	204	189	G	G	168	162	C	C	160	154	225	210	G	G	333	333	G	G	226	199	280	261	189	192	126	126	95	102	118	124	235	241	126	126	192	190	175	182	172	157	G	A	238	240	220
RTSO-75	206	212	337	341	204	189	G	G	168	162	C	C	160	148	225	210	G	A	333	352	G	G	226	226	280	251	189	192	126	126	95	102	118	124	241	244	126	126	192	176	175	182	169	157	G	A	238	240	222
RTSO-76	206	204	329	341	204	192	G	G	162	162	C	C	154	154	225	210	G	A	333	352	G	A	226	226	280	251	189	174	126	140	95	102	118	124	241	241	126	140	174	176	175	182	172	157	G	A	238	227	220
RTSO-77	206	204	329	325	204	192	G	A	168	155	C	C	160	148	225	210	G	G	333	333	G	A	226	226	280	251	189	192	126	126	95	95	118	118	241	241	126	126	192	190	175	182	172	157	G	A	240	227	220
RTSO-78	206	204	329	325	204	192	G	G	168	162	C	C	160	148	225	210	G	G	342	333	G	A	226	226	280	251	189	192	126	140	95	95	118	118	241	241	126	140	192	176	175	182	169	157	G	A	240	227	220
RTSO-79	206	204	329	341	204	192	G	G	168	162	C	C	154	154	225	225	G	G	333	333	G	G	226	226	280	251	189	174	126	126	95	102	118	124	235	241	126	126	174	176	175	182	169	157	G	A	240	240	222
RTSO-80	206	212	337	325	204	192	G	G	162	162	C	C	160	154	225	210	G	G	342	333	G	G	226	199	280	261	189	192	126	126	95	95	118	118	241	244	126	126	192	190	175	182	172	157	G	A	240	240	222
RTSO-81	206	204	329	341	204	192	G	G	162	162	C	C	154	148	225	210	G	A	333	352	G	G	226	226	280	251	189	174	126	140	95	95	118	118	241	244	126	140	174	176	175	182	172	157	G	A	240	240	222
RTSO-82	206	204	337	325	204	189	G	G	162	162	C	C	154	148	225	210	G	A	342	352	G	G	226	199	280	261	189	174	126	126	95	102	118	124	235	241	126	126	192	190	175	182	172	157	G	A	238	240	220
RTSO-83	206	212	337	341	204	189	G	G	162	162	C	C	154	148	225	210	G	A	342	352	G	G	226	199	280	261	189	174	126	126	95	102	118	124	241	241	126	126	174	176	175	182	169	157	G	A	240	240	222
RTSO-84	206	212	329	341	204	189	G	G	168	162	C	C	160	148	225	210	G	A	342	352	G	G	226	199	280	261	189	192	126	126	95	95	118	118	241	244	126	126	192	190	175	182	172	157	G	A	238	240	220
RTSO-85	206	204	329	341	204	192	G	G	168	162	C	C	160	154	225	210	G	A	342	352	G	A	226	226	280	251	189	192	126	126	95	95	118	118	241	241	126	126	192	176	175	175	169	157	G	A	238	227	222
RTSO-86	206	212	337	341	204	189	G	G	168	162	C	C	154	154	225	210	G	A	342	352	G	A	226	226	280	261	189	174	126	140	95	102	118	124	235	241	126	140	192	176	175	182	169	157	G	A	240	227	220
*Centromere location derived from reference genetic mapping of centromeres data (Aleza et al., 2015)
** Locus location in cM derived from reference genetic map data (Ollitrault et al., 2012a)
									2580
[truncated: 11 more columns]
